# Supplementary material for: A Theoretical Study of Fe Adsorbed on Pure and Nonmetal (N, F, P, S, Cl)-Doped Ti3C2O2 for Electrocatalytic Nitrogen Reduction
Source: Nanomaterials (Basel). 2022 Mar 25;12(7):1081. doi: 10.3390/nano12071081 (PMC9000748; doi:10.3390/nano12071081)
Supplement: Supplementary file 1 [file nanomaterials-12-01081-s001.zip]

Archive with 1 entries (1 files):
- nanomaterials-1643925-supplementary.pdf
